# Supplementary material for: Effect of Spatter Behavior on Mechanical Properties and Surface Roughness of Printed Parts during PBF-LM of 316L
Source: Materials (Basel). 2024 Feb 12;17(4):860. doi: 10.3390/ma17040860 (PMC10890582; doi:10.3390/ma17040860)
Supplement: Supplementary file 1 [file materials-17-00860-s001.zip]

Archive with 3 entries (2 files):
- supplementary file/
- supplementary file/LSD-A.mp4
- supplementary file/LSD-W.mp4
